# Supplementary material for: A Gene Encoding Xylanase Inhibitor Is a Candidate Gene for Bruchid (Callosobruchus spp.) Resistance in Zombi Pea (Vigna vexillata (L.) A. Rich)
Source: Plants (Basel). 2023 Oct 18;12(20):3602. doi: 10.3390/plants12203602 (PMC10610162; doi:10.3390/plants12203602)
Supplement: Supplementary file 1 [file plants-12-03602-s001.zip]

Archive with 1 entries (1 files):
- plants-2603193-supplementary.xlsx
