# Supplementary material for: A Gene Encoding Xylanase Inhibitor Is a Candidate Gene for Bruchid (Callosobruchus spp.) Resistance in Zombi Pea (Vigna vexillata (L.) A. Rich)
Source: Plants (Basel). 2023 Oct 18;12(20):3602. doi: 10.3390/plants12203602 (PMC10610162; doi:10.3390/plants12203602)
Supplement: Supplementary file 1 [file plants-12-03602-s001.zip › plants-2603193-supplementary.xlsx]

## Sheet: Sheet1
Supplementary Table S1. Primer sequneces used in this study and their amplification and polymorphism in zombi pea accessions TVNu 240 and TVNu 1623
Primer name	Forward sequence	Reverse sequence	Source	Usage	Amplification/Polymorphism
Vu06-SSR1	CAAATCCAAGGTAAAAAGCTC	TGAAAACTCTATGATGCGATT	Cowpea	Gene mapping	Yes / No
Vu06-SSR2	TGTATATTTCCATACCCACACA	TCTGCTAAACTGTCATCATCA	Cowpea	Gene mapping	Yes / Yes
Vu06-SSR3	ATGCACACGTCGTCG	CTGGTTGGGGTTGAGAA	Cowpea	Gene mapping	Yes / No
Vu06-SSR4	GATCAACAAGATTCTGTATCATC	GACTGCTATAAACACCAGAAAA	Cowpea	Gene mapping	Yes / No
Vu06-SSR5	GCTGCTGATGTATGTTGGTAT	CACAGTGGCTTAATGGACTTA	Cowpea	Gene mapping	Yes / No
Vu06-SSR6	CCACGAGATGAATATACCTTG	TGTCATCTAGAAGAACCGATG	Cowpea	Gene mapping	Yes / No
Vu06-SSR7	TTCCATGACTGCTTTGTTAAT	TGTTAAATTTTTCTCGACGAC	Cowpea	Gene mapping	Yes / No
Vu06-SSR8	TTACATGTCGAGTGCAATTTA	CCTTCCCTCTACCATTTTTAG	Cowpea	Gene mapping	Yes / No
Vu06-SSR9	AAGAGCAGCACCTACAGATTA	TCACTCAAACCAGAATCACTT	Cowpea	Gene mapping	Yes / No
Vu06-SSR10	GCTGTAAACCCTACAACTGTG	GTTGTTGGCATGTGATATCTT	Cowpea	Gene mapping	Yes / No
Vu06-SSR11	CTTTTTCTTCATGCTGTCACT	CATTGGAGAAGGGATAGAAGT	Cowpea	Gene mapping	Yes / No
Vu06-SSR12	AAAGACAACTTGGGCTTAGAT	TGGTGAAGAATCTAGTGAAAAA	Cowpea	Gene mapping	Yes / Yes
Vu06-SSR13	TGCTCCAGAGGAGGAT	GAACCCAGATCCCATCT	Cowpea	Gene mapping	Yes / No
Vu06-SSR14	CCCTTCTATCATCCTTGTTTT	TTATAGCACATGCTTGAATCC	Cowpea	Gene mapping	Yes / No
Vu06-SSR15	GAGCTTAAATTTGAATCGTGA	CCTCAAACGTGAGTAAATCAT	Cowpea	Gene mapping	No / No
Vu06-SSR16	TTTAGCCACTGCAATATTCTC	TTAGTCACTGCCATTCTTTTC	Cowpea	Gene mapping	Yes / No
Vu06-SSR17	ATTGGATATGGGGATGAGTAT	GAATAAGTTGCATGACAAACC	Cowpea	Gene mapping	Yes / No
Vu06-SSR18	AGATGACAAATAAACCCGTCT	ATACTCATCCCCATATCCAAT	Cowpea	Gene mapping	Yes / No
Vu06-SSR19	CTTGGTGACGGTGTTCT	GTTTTAAGTCGTGGTTTCC	Cowpea	Gene mapping	Yes / No
Vu06-SSR20	ACCTGCGAAGATCATGT	AATTGAATCCTTCTAGGCC	Cowpea	Gene mapping	Yes / No
Vu06-SSR21	GTTCCTTTATATTGCCACCTT	AATCATATGCATAACCCCTCT	Cowpea	Gene mapping	Yes / No
Vu06-SSR22	AGCAATTGCGAAGCTG	CCATTTATGCATAGTTTTCC	Cowpea	Gene mapping	Yes / No
Vu06-SSR23	GCCTTCCATCTACACCTCTAT	CTGGTGAGTGTCATTGAAGTT	Cowpea	Gene mapping	Yes / Yes
Vu06-SSR24	TTTGAACGTGAAGTTGTAAGC	GCGTAATCTTGTTGTTGTTGT	Cowpea	Gene mapping	Yes / Yes
Vu06-SSR25	ACAACAACAACAAGATTACGC	GAGCTTGTGGTGATTGTTATG	Cowpea	Gene mapping	Yes / No
Vu06-SSR26	TGTGGTTGATTGAGGACTA	ATTGAAGAGGTCCGTTCTC	Cowpea	Gene mapping	Yes / No
Vu06-SSR27	TCACTCACTCACTCCATTTTC	TGTCACTCATGTTAAGAAAGAG	Cowpea	Gene mapping	Yes / Yes
Vu06-SSR28	CAGCTACGAACAAGTTTAGC	CATGCTCGGACTCTGTA	Cowpea	Gene mapping	Yes / No
Vu06-SSR29	TTTGGCAAAATCATAGAAGTG	TTGGAACTGAAAGTTTGAGAG	Cowpea	Gene mapping	Yes / No
Vu06-SSR30	TTCTCTTAAAAGCCTGTCCTT	AACAAAAGAGCCCAGATTTAC	Cowpea	Gene mapping	Yes / Yes
Vu06-SSR31	AACGGTTTACCTTTTGTTTCT	GCAACTGGTCGTAGTAAAGC	Cowpea	Gene mapping	Yes / No
Vu06-SSR32	TGAGAACGGAGTTACTGAAGA	GAAACGGAAGAGAAGAACG	Cowpea	Gene mapping	Yes / No
Vu06-SSR33	GCTGTACAAGATGCCAAAGT	TCTTACAAGATGTCCCTTGAA	Cowpea	Gene mapping	Yes / No
Vu06-SSR34	AGATCCGAATATACGACGTG	TGTGTATTGCTGTTGCAGTTA	Cowpea	Gene mapping	Yes / No
Vu06-SSR35	GCTCTGATACCACTATGTTG	TTCTCCCAGGAGACGA	Cowpea	Gene mapping	Yes / No
Vu06-SSR36	AAATGATTGTTCAAACGTACC	CTTTATCTGACGGTAACAACG	Cowpea	Gene mapping	Yes / No
Vu06-SSR37	CATTAACATCTCCTCCACCA	TGCATAACACGAATATCAACTT	Cowpea	Gene mapping	Yes / No
Vu06-SSR38	CCTGTTGGATAAATCTCTTCAC	ATTGATCCACTCCTTATGGT	Cowpea	Gene mapping	Yes / Yes
Vu06-SSR39	ATCAGATTTCATTGCCTTCAT	ATCAGATTTCATTGCCTTCAT	Cowpea	Gene mapping	Yes / No
Vu06-SSR40	AAACAGAATGGTCAACAACAC	TCTAACAATGGAAGAAACAGC	Cowpea	Gene mapping	Yes / No
Vu06-SSR41	GCTCAGCTAGAGGAAGAAAAT	AAATATGCATAAAAGGGGAAC	Cowpea	Gene mapping	Yes / Yes
Vu06-SSR42	CGCTATAAAACTTTCTGATGG	CTACCATATGTGTACCTTTGG	Cowpea	Gene mapping	No / No
Vu06-SSR43	TAGGTCAATTGGAGTACATGG	ATGAGGACCCAAAGACTTTAT	Cowpea	Gene mapping	No / No
Vu06-SSR44	TTACTGTTTTGCCAGATTTGT	AGAAATCACGGAAGAGAAACT	Cowpea	Gene mapping	Yes / No
Vu06-SSR45	GCTCCAGAACTATACATGGAA	TTACCACAGAAACAGCAGACT	Cowpea	Gene mapping	Yes / No
Vu06-SSR46	CTTCAACTATTCTGCTTGGAA	ATATTGGTCCCTCCATTTATC	Cowpea	Gene mapping	Yes / No
Vu06-SSR47	GCTCCAGAACTATACATGGAA	CATTCCCTAGTAGCACATCAA	Cowpea	Gene mapping	Yes / No
Vu06-SSR48	TTCAATGCTTTTGTTTCTAGC	CCTGACACTAGATTGCCTAAA	Cowpea	Gene mapping	Yes / No
Vu06-SSR49	TGTCTGTTTTTGCAGGTAGAT	TCAATAGCCATTTCTTCAATG	Cowpea	Gene mapping	Yes / No
Vu06-SSR50	GGTACCAATGTCCAGATC	TTCCCTGCGAGATGAA	Cowpea	Gene mapping	Yes / No
Vu06-SSR51	GCCTTCTTAGATATGGGAAAT	ACCAGACATAGTGAAAGGTCA	Cowpea	Gene mapping	Yes / No
Vu06-SSR52	TGTAGAGTGGATGAACAACCT	GAAACCAATGAACAACACATT	Cowpea	Gene mapping	Yes / No
Vu06-SSR53	GATTCAACCTTTGGCTTAACT	GACTTCATCAGCTCCACTACA	Cowpea	Gene mapping	Yes / No
Vu06-SSR54	GAAAAGCTTCATCCTTTTGAT	AGTTGACACACCCCTCTTTAT	Cowpea	Gene mapping	Yes / No
Vu06-SSR55	CAATGAATGGGTAAAACAAAG	ATTTTTGTTGGGGTTAGATGT	Cowpea	Gene mapping	Yes / No
Vu06-SSR56	TCCTATCACACACCATTTTTC	AATTGTAAGCAAAGTGGGATT	Cowpea	Gene mapping	Yes / Yes
Vu06-SSR57	TCCCTACTGAAGGTACTGTTG	ATAGGCCAATCCACTCTCTAC	Cowpea	Gene mapping	Yes / No
Vu06-SSR58	ATTTTAATCCTTGCTCCCATA	CCAAAATCTTTGTGGAAATAG	Cowpea	Gene mapping	Yes / No
Vu06-SSR59	TAATTTGTCCTCGTCATCAAA	AAATGATGAACCGTATGACAC	Cowpea	Gene mapping	Yes / No
Vu06-SSR60	AACACTTTTAGCCAAAACACA	TACAATGCTTTTATCGTTGGT	Cowpea	Gene mapping	Yes / No
Vu06-SSR61	GGATATCCACGAACACAAATA	GCATAGCAACAGAGATATGGA	Cowpea	Gene mapping	Yes / Yes
Vu06-SSR62	ATGAAAAATCCCGGTTTAAT	TATCAGCTGGAGTCAAGAGAC	Cowpea	Gene mapping	Yes / Yes
Vu06-SSR63	GGAAATGAATGGATTTGAAAG	GACAACGCTTGTATTTTTGTAA	Cowpea	Gene mapping	Yes / Yes
Vu06-SSR64	CAATTAAGGGTAAAATTGGA	GTTGCGTCTGTATTTTCGAT	Cowpea	Gene mapping	Yes / No
Vu06-SSR65	AGAGTTTGCCAAAAATTTACC	CTAGACACATGCCAAATCATC	Cowpea	Gene mapping	Yes / No
Vu06-SSR66	GGGAAGGGAACTATAGACTC	TCTCCCCAGCTGTTGA	Cowpea	Gene mapping	Yes / No
Vu06-SSR67	GCTCCATGGTCTAGAGAATTT	CACACAAGCATGTCCTAAGTT	Cowpea	Gene mapping	Yes / No
Vu06-SSR68	ATACGGTTGCTTCCTCAG	GAATTCCATCATAGACACGAc	Cowpea	Gene mapping	Yes / No
Vu06-SSR69	ACTACCTCTCTACCACCGACT	CTGCGATGAAGAAAGAAATAG	Cowpea	Gene mapping	Yes / No
Vu06-SSR70	CATGCTTTTCATTTTGAGTTC	CACAATAATCAAAAACCAACC	Cowpea	Gene mapping	Yes / No
Vu06-SSR71	AATAACAGAGCGTTAGGGTTT	CTTCTTTAGTGTTCGGAGGTC	Cowpea	Gene mapping	Yes / No
Vu06-SSR72	TATATGGCTTTGCAGTTGATT	GTCTGACCACCAAAACATTTA	Cowpea	Gene mapping	Yes / No
Vu06-SSR73	TAGCAGAGGGTCTTTCAG	CCCTTGATTTATTTTGACCAT	Cowpea	Gene mapping	Yes / No
Vu06-SSR74	TGGTGAAGAAGAAGAAGACAA	CTTACACTTGTTTGGGAGTTG	Cowpea	Gene mapping	Yes / Yes
Vu06-SSR75	GGCTCTGTTGATTACACTGAC	TGACAGAGGTAGGAGATGAAA	Cowpea	Gene mapping	Yes / Yes
Vu06-SSR76	AAGAAAGAACCAGTTCATGTG	TCACCTCTTCAAAAGAGTCAC	Cowpea	Gene mapping	Yes / No
Vu06-SSR77	CGTGAGGTATAAATAGCGT	AGAAATTTGATTGATGCGC	Cowpea	Gene mapping	Yes / Yes
Vu06-SSR78	AACAAACTTTCTAGCCCAGTC	AGGCTATGATGTATGTTGGTG	Cowpea	Gene mapping	Yes / No
Vu06-SSR79	TCTTCTCCTTTGTATTCTTCG	CAATTTGGGAATTCAAGAAC	Cowpea	Gene mapping	Yes / No
Vu06-SSR80	CTGAAGGTAAGGAAACCGTAT	GAATCTGAACAGCAGTCTTTG	Cowpea	Gene mapping	Yes / No
Vu06-SSR81	GATTTGCATCACTTTGCTATC	GGAGAGTATAAACCCGTGACT	Cowpea	Gene mapping	Yes / No
Vu06-SSR82	GTTAAGTGCAGAAAGAAAGCA	CCACCATGATTCAACTTTCTA	Cowpea	Gene mapping	Yes / Yes
Vu06-SSR83	TTTGTCGATCACACTTTTTCT	TGCTTCTTTCTATTCCTCTTG	Cowpea	Gene mapping	Yes / No
Vu06-SSR84	AACAACTTCCTGAATCAAGGT	AACTTACTGTTCTCAGCTCCA	Cowpea	Gene mapping	Yes / No
Vu06-SSR85	TCGTCCACAGAGTGTTGTTAT	CAAAAGTTCCATCATCTGAAA	Cowpea	Gene mapping	No / No
Vu06-SSR86	AGGTTCAAGGTTTGTTTGTCT	AAGTATCGGTAGCGTTAGGAC	Cowpea	Gene mapping	Yes / Yes
Vu06-SSR87	ATGCATGTATTGTTCTCCAT	ATCTGTTACTGTTTTGTGCA	Cowpea	Gene mapping	Yes / No
Vu06-SSR91	ACCGAAGATTGTCATACC	GGTTGTGGTTGCAATGA	Cowpea	Gene mapping	Yes / No
Vu06-SSR94	AAGTGATTAAATTCCCTTCACG	GGTTGTGGTTGCATTGAG	Cowpea	Gene mapping	Yes / No
Vu06-SSR95	TCGTTGAAACGTTTATAAGGAC	CTTATCTCCCCTCATGCTG	Cowpea	Gene mapping	Yes / Yes
Vu06-SSR96	TCAGTTGGGTATGGGGAT	GGAGATGAGAATGAGTTTAATGAC	Cowpea	Gene mapping	Yes / No
Vu06-SSR102	GGGAAATTAGGGTTCATGT	GATACAAAAGTGGAAATTTTCTTT	Cowpea	Gene mapping	Yes / No
Vu06-SSR103	GCAATAACGCCTGTGTT	CCATTTTCGATTCAACTCAAG	Cowpea	Gene mapping	Yes / Yes
Vu06-SSR104	AACAGACCTTTTGACCTTTG	AGACACACATGACAATTTTATAC	Cowpea	Gene mapping	Yes / No
Vu06-SSR105	GTGTTTTTCGCTGCCTA	ACCTCTCGCCTATTTAGAA	Cowpea	Gene mapping	Yes / No
Vu06-SSR106	CCTTTAAATCATGTACTGTTGG	AATGTTGGCAACCACAAA	Cowpea	Gene mapping	Yes / Yes
Vu06-SSR107	ACGCCGTTGGCATTAA	TAAATTGAACTGAAACACATGC	Cowpea	Gene mapping	No / No
Vu06-SSR110	GGATATGATCATGTTCACTGAT	TCCCCATACCTAATCAGC	Cowpea	Gene mapping	No / No
Vu06-SSR111	TGCATCAAATGCAGAGATC	CGTAAGATGAAATAATATGGTTGG	Cowpea	Gene mapping	Yes / No
Vu06-SSR112	GATAACTTCTGTATAACTTTTGCAC	TCAATCCTCAATTCCCAAAAA	Cowpea	Gene mapping	Yes / No
Vu06-SSR113	TCATTTTCAATATTTCAAAACCAG	CATCTCAATTTATCAATTTCACAT	Cowpea	Gene mapping	Yes / No
Vu06-SSR114	GAACCTCGTTTATTCTTACGG	GCTTTTGTAAATAAAGCAAAATAATG	Cowpea	Gene mapping	Yes / Yes
Vu06-SSR115	GCCAATTACAACTCGTTCC	TGCAATGCAATCAATACATTTT	Cowpea	Gene mapping	Yes / No
Vu06-SSR116	TCATGACTCAGGAAATGGT	GAGTTGAGTGCATTTGCA	Cowpea	Gene mapping	Yes / Yes
Vu06-SSR117	CTGGATCAGTCTTCTTTGG	AGTTGAGTGCATTTGCAG	Cowpea	Gene mapping	Yes / Yes
Vu06-SSR118	CACTCGGCCATATTTTCAG	CAATATGTGGGATATGACCATT	Cowpea	Gene mapping	Yes / No
Vu06-SSR119	GAAGTTTTCAAAAGAAAATTTACAG	CCTTATTTGTTTTAAGAAATTTGAC	Cowpea	Gene mapping	No / No
Vu06-SSR120	TGGATAAAACCACAAAAATTACC	TGTTGAAAATGATTACCCACA	Cowpea	Gene mapping	Yes / No
Vu06-SSR121	AGGGTGATTGCATGAGA	CTTTCGTTCCCTTTCCAC	Cowpea	Gene mapping	Yes / Yes
Vu06-SSR122	TCATGCAGGGATGGAC	TTCCCAGACACAGCTAC	Cowpea	Gene mapping	Yes / No
Vu06-SSR123	CTCTAACATTTTTCTTTGTAGCA	CGTTCAATTTAGTTTACATTTGAG	Cowpea	Gene mapping	No / No
Vu06-SSR124	TGGAAAACACCTACAAAGA	CAGAGTTGCAGAAAATGC	Cowpea	Gene mapping	Yes / No
Vu06-SSR125	TGGAGCTATTTTAACATACGG	TTCATTCTAAATGGAGAAAACAA	Cowpea	Gene mapping	No / No
Vu06-SSR126	TGTACCAACAATAAATGAAAACATC	CAAATGGTATCGGAGGAGA	Cowpea	Gene mapping	Yes / No
Vu06-SSR127	TCAAGGCCCTTACCAATG	AGCGATGAATGAGCGATT	Cowpea	Gene mapping	Yes / No
Vu06-SSR128	ATCGCTCTTTCCCTTCCATT	CGTTGGATGAGGTTGAAGGT	Cowpea	Gene mapping	Yes / Yes
Vu06-SSR129	TCACAAGGGTTCCCTAC	GCACCCTACAAGCACA	Cowpea	Gene mapping	Yes / Yes
Vu06-SSR130	GGTTGGATTTCAGGGAAC	TTCATAAGCTTCTAAACAATATGAG	Cowpea	Gene mapping	Yes / Yes
Vu06-SSR131	CTGAGGAACCACCCAAAGTT	CTCCAACAGGTGCCTAGGTT	Cowpea	Gene mapping	Yes / No
Vu06-SSR134	GTTCATGCGTAAAGAAGATG	AACCACATGGAATTCATTAAAA	Cowpea	Gene mapping	Yes / No
Vu06-SSR135	CAAACTTAAACTCGTGTAAATGC	GCCATTATTTCTCCCACCA	Cowpea	Gene mapping	Yes / Yes
Vu06-SSR136	CGGAGTTTGGAAGGAAACTG	TTGGTCAATCATTGTTTAAAGTTTT	Cowpea	Gene mapping	No / No
Vu06-SSR137	TGTTTAGATTAAAAGAAAAACGATGAA	AAAGAAACGAGATGAAACTCTG	Cowpea	Gene mapping	Yes / No
Vu06-SSR139	TGGGAATAAGGAGTTGGAAAA	TGAAGGAAAATACCTTTTCAGC	Cowpea	Gene mapping	Yes / No
Vu06-SSR140	CCATTTTGTTTTTCAATTTCAGTT	TCGTTTCTTTTGGATTCTTTCA	Cowpea	Gene mapping	Yes / No
Vu06-SSR141	CCAGTTGACTGGTGGAA	GTAGCATACACATAAGACATGG	Cowpea	Gene mapping	Yes / No
Vu06-SSR142	CTACTAACGATCTTGATAGATGTG	TTGTTCTCCCCCTCACA	Cowpea	Gene mapping	No / No
Vu06-SSR143	TTTCCAATTTCAACTAAAAAGTGTT	TGACTGTTTTGTTTTGGTAACCT	Cowpea	Gene mapping	No / No
Vu06-SSR144	TTAGAACTACATGTTTACGAAGAG	GAGAACCAAAAAGGTATTTAAGTC	Cowpea	Gene mapping	Yes / No
Vu06-SSR145	ATGGCTCCCCCAAGTT	GGTCCACCAAATTCATTTTCA	Cowpea	Gene mapping	Yes / No
Vu06-SSR147	AATGGATCGATGGATGGT	CTTTTGGATGGATGGTCG	Cowpea	Gene mapping	Yes / No
Vu06-SSR148	GAAGCAAAATTTCGCCAC	TTCGGAAGAAATGCATCAA	Cowpea	Gene mapping	No / No
Vu06-SSR150	CGCGGATAATGGATGAGATT	TGGGAACAGGGGACAATAAC	Cowpea	Gene mapping	Yes / No
Vu06-SSR152	GGATTATGTACAGCCAGGA	CGTGATGAGCCGGATTAA	Cowpea	Gene mapping	Yes / No
Vu06-SSR153	GAGACACTTGCAATGATGG	TGTGTTTCAAATGGTACAAAAC	Cowpea	Gene mapping	Yes / No
Vu06-SSR154	CAGTGCATTGTTCTAGCTG	CAAAGGACTGCAAAAACCA	Cowpea	Gene mapping	Yes / Yes
Vu06-SSR156	CCAACAAAAATAATGTTGAAGCA	ACTCAATAATAACAAGCAAATTTCAA	Cowpea	Gene mapping	No / No
Vu06-SSR157	TCTATCGATTGTGTGTGGACAA	TGGCGGAGTGATAATTATTTGA	Cowpea	Gene mapping	No / No
Vu06-SSR160	GGTCACAAATTCAAATCCCATT	TGGTTTATCAAATACCTGACATCAC	Cowpea	Gene mapping	Yes / No
Vu06-SSR161	TGATGTCAGGTATTTGATAAACCA	TTGGTTACGATACATTCATTCTTCA	Cowpea	Gene mapping	Yes / Yes
Vu06-SSR162	GGACCAAATTGACCACACAA	CAGCACAATGACAGAGATACG	Cowpea	Gene mapping	Yes / No
Vu06-SSR163	AAAGTCGAAATCGCCAAATG	CGTCGTTGTTCAGAATGGA	Cowpea	Gene mapping	Yes / No
Vu06-SSR164	CGAGGCTTTTCCCTTTTAC	CGTGAGAAGTCCCACAA	Cowpea	Gene mapping	Yes / Yes
Vu06-SSR165	AAAGGCGAGAACCTTGATGA	TGTCACATTGGACCCTGAAA	Cowpea	Gene mapping	Yes / No
Vu06-SSR166	ATATCAAGGGCCGCAAAT	TTCTCCCTAAGAACAACGC	Cowpea	Gene mapping	Yes / No
Vu06-SSR167	CCACCAATGACGAAAAATAGTG	TTTTTCACTTTCAATTCTGTTTGA	Cowpea	Gene mapping	No / No
Vu06-SSR168	ATGAGTTTCATGACAAATGAAATA	TCAGTTGGGTATGGGGA	Cowpea	Gene mapping	Yes / Yes
Vu06-SSR169	GATTTTGATTCTTTTAAGTGTTCGAG	CGTATCCGTGCATCATAAATG	Cowpea	Gene mapping	No / No
Vu06-SSR170	CGGGTACATGTATTAATAGCG	GTCATAATCACCAGCCTCT	Cowpea	Gene mapping	Yes / No
Vu06-SSR172	TTAACGGAAACAGGGAAACG	ATTTTGCCCGTGTCTTGAAC	Cowpea	Gene mapping	Yes / No
Vu06-SSR174	CCGCCTAGTTTAATTCACTAAAA	TCAAATTTATTTAAGTGTGTCCAATC	Cowpea	Gene mapping	Yes / No
Vu06-SSR175	CTCCCATGACTCTCATAAAG	TGGAAAGAATTTTGTTGGAAAA	Cowpea	Gene mapping	Yes / No
Vu06-SSR179	TTTCATACAAGAACAATTTTCAACT	GCAAACAAAATAATAATGTACTGAAAA	Cowpea	Gene mapping	Yes / No
Vu06-SSR181	TTGTTTTAGGTTTTCCAAACTCTTG	GGTTCATAACTTAAAATGTCCGATCT	Cowpea	Gene mapping	Yes / No
Vu06-SSR183	TCTTTTACTCACACCACAACCAA	CGTACAATAAAAAGGTTGTGTATGCT	Cowpea	Gene mapping	Yes / No
Vu06-SSR191	TCGGGGCTTCTTAGGTTT	TCTCGTTTTCTCAATCTCTCTTTC	Cowpea	Gene mapping	Yes / No
Vu06-SSR194	GCACCGGTTCTGTAAATC	TCTAGATGGTAAAAATATGTGAAATG	Cowpea	Gene mapping	Yes / No
Vu06-SSR197	TTGGGTATGAGGATGGGT	TTGGAGATGCAAATGAGTTTC	Cowpea	Gene mapping	No / No
Vu06-SSR198	TGCCCAATTTCAAAGAAAGAA	TCCGTACCCGTGAATATCTG	Cowpea	Gene mapping	Yes / No
Vu06-SSR199	TTTTGCAGTGTATCTCTGTGTTCA	GAAGAAAACGTGTGGAGAAAGAA	Cowpea	Gene mapping	Yes / No
Vu06-SSR200	TTTTAATGCTTTTTCTCCCAAA	TGGCAGTAAATATCTACAAGTT	Cowpea	Gene mapping	Yes / No
Vu06-SSR209	GGTGATCATCGCAAAAGAAAA	GGCCTCACTGCATGTATC	Cowpea	Gene mapping	Yes / No
Vu06-SSR211	GGCAAGACGGCATTAAC	GGTCGAGAAAGTTCTTTTTAC	Cowpea	Gene mapping	Yes / No
Vu06-SSR212	AATCGATGATTCCCTGAACG	TTCGAAAAGCCTAATGGTCTG	Cowpea	Gene mapping	No / No
Vu06-SSR216	AAGTGCATGAACATGTGGTGA	AGGGCAAACCATGGTCCTA	Cowpea	Gene mapping	Yes / No
Vu06-SSR217	TCACACATACACACCTCCTCTTTT	CCAAACTCTTCAATTCCTCACC	Cowpea	Gene mapping	Yes / No
Vu06-SSR221	GTGAAATATTGTTCAACTCCTC	ATCATGCACCACAGATTG	Cowpea	Gene mapping	Yes / No
Vu06-SSR222	TTTATATTGAGGAGGTTGAACACG	TCGTTGAAAGGTTCACATTGAC	Cowpea	Gene mapping	Yes / No
Vu06-SSR226	TTTGCTTAAAGTCGCGTTCA	TGTTGCAAAAAGGAGAACTTG	Cowpea	Gene mapping	Yes / No
Vu06-SSR227	AAATTCGCATCAAATTTTCAA	GTTTTGCTTGTTAGCAATGACC	Cowpea	Gene mapping	Yes / No
Vu06-SSR228	TTTCCCATCACCTTTCAACA	GAAGGGTGTCTGGTACCTTAGAGA	Cowpea	Gene mapping	Yes / No
Vu06-SSR229	TCCCGCACCAAAATACTCAT	TGCAAATGAATTTTATGACAAACC	Cowpea	Gene mapping	Yes / No
Vu06-SSR230	TCGTTGCTCCATATTTTCCA	TTTGCCAATCTGCCAAACTT	Cowpea	Gene mapping	Yes / No
Vu06-SSR231	TGTAAGATAGGTTAAATGGGATGAAA	AAATTGAATTAGTTGTATTTTGTTCG	Cowpea	Gene mapping	Yes / No
Vu06-SSR232	GGCTTAGGGGGATTCAAAAT	TGAATTCAATGGGTCAGTTCG	Cowpea	Gene mapping	Yes / Yes
Vu06-SSR233	TGCCAAAGAAATTTTGTGTTTTT	AAACACCATTTGCACATTTTTG	Cowpea	Gene mapping	Yes / No
Vu06-SSR235	AGCAAAAGTGAATGGAACCAC	TTGGTTAAAAATATGTCAAATGTAAGA	Cowpea	Gene mapping	Yes / No
Vu06-SSR236	GGTAAGAATCCGAGCACCAT	TGGATACCCATACCCGCTAA	Cowpea	Gene mapping	Yes / No
Vu06-SSR237	CCATCTGCTTATCTAATCTTGA	CACATATTCTTCATATAACCAAATTC	Cowpea	Gene mapping	Yes / No
Vu06-SSR238	CGACGACGACAACTGAAGAA	TTCTTCCCCTCCTCTTTTCC	Cowpea	Gene mapping	Yes / No
Vu06-SSR239	ATTCCAACCTGCGATGCT	CTCCGATGGCCCCAACTAT	Cowpea	Gene mapping	Yes / No
Vu06-SSR241	TGATCAGGTTAGGGTGAGAACA	GAGTCTAGGACTTAGGAAAGAGGAA	Cowpea	Gene mapping	Yes / No
Vu06-SSR242	TGGAATCAAACAGTCTTCCAA	GAATCAAAGTTGTTTTGAAGATGAAC	Cowpea	Gene mapping	Yes / No
Vu06-SSR243	TGTCAAATATCAAAACATTCATCG	TGAAAATTGGAAAAGGAGAAAA	Cowpea	Gene mapping	Yes / No
Vu06-SSR244	TTTCATTGCTAACATTTTTATTGTGA	TGCCTTAAACTCTCCAAGAATC	Cowpea	Gene mapping	Yes / No
Vu06-SSR245	CACTTTGGTTTCCTTCGTCAG	GATGCAACACAAAACCAGGA	Cowpea	Gene mapping	Yes / No
Vu06-SSR246	CAAGGGCCATTGTTATTGCT	CGTCGTATGCAATCTTTGGA	Cowpea	Gene mapping	Yes / No
Vu06-SSR247	TGAAAGAACCCAGCAATCCT	TGTTGGTGTTTTTGTTGTTGC	Cowpea	Gene mapping	Yes / No
Vu06-SSR248	CACAAATCACGTTCCCAAACT	TTCATGTGGCTTTTGGATGA	Cowpea	Gene mapping	Yes / No
Vu06-SSR250	GGGAAAACAAAAAGGGGTTC	TTTGAATGTCAACTTTCGATAAAA	Cowpea	Gene mapping	Yes / No
Vu06-SSR252	GGAAACATAAATATCAAGATTCAAGA	CTCCAACTGGGCTTCTTCTC	Cowpea	Gene mapping	Yes / No
Vu06-SSR255	CAAATCACCCAAAAATACAAAATG	AAAGTTCTGAAGTTACAATGGTGTT	Cowpea	Gene mapping	No / No
Vu06-SSR256	GGTTCCAACCCATTTTGAC	TTTGGTCATTCAACAAAATGTTC	Cowpea	Gene mapping	No / No
Vu06-SSR257	CCTAAATTCTCTATCCATTGCAG	GAACTAGCCGATGACACA	Cowpea	Gene mapping	Yes / No
Vu06-SSR259	CGCACGGACAATAAAATAGT	GGTTGGTATTTCTAGGGTGT	Cowpea	Gene mapping	Yes / No
Vu06-SSR266	CCGTAGTTCCAAAATTGCTT	TTTATTTTACATATGCCCAACTTT	Cowpea	Gene mapping	Yes / No
Vu06-SSR269	GTGTACAAAAGCCACCATGC	CCACATTCACACACAGACACA	Cowpea	Gene mapping	Yes / No
Vu06-SSR271	GTGTTGTGGATGCGTGCTAC	CCCGCCTGTTTACACTTTTT	Cowpea	Gene mapping	Yes / No
Vu06-SSR274	AAGCAACTCCACCTTTTCTGA	TGTGAGAGAGATGCGAACACA	Cowpea	Gene mapping	Yes / No
Vu06-SSR275	GTATGTGTGAAAAGGTATTTGG	AAAATTAAACTCATTAAGTGGGAAT	Cowpea	Gene mapping	Yes / No
Vu06-SSR276	TGGAAAATGATTGGGGATCA	CGAGTTTCGTTCGCTTTTCT	Cowpea	Gene mapping	Yes / Yes
Vu06-SSR279	TTGAAGAATGAATCAAAATTGTAAA	CATTATCGTGCATATGTGTTC	Cowpea	Gene mapping	Yes / No
Vu06-SSR282	TGAGTTTTATGTTAGAATAAGTCAC	GCATTCTAAAATATGAGAATATACAG	Cowpea	Gene mapping	Yes / No
Vu06-SSR283	AGCAACTTTGTGACGGTTATACT	TGAAATGCCAATGTAAACAATTT	Cowpea	Gene mapping	Yes / No
Vu06-SSR286	CACAAAATGAGACTTAATTGAAGAAA	GCTCATGAGTACGTGAAAGTTAATG	Cowpea	Gene mapping	Yes / No
Vu06-SSR287	AAGGCTAACTCATGGTTCACA	AATGATGGATTTGATTTATTTTCAT	Cowpea	Gene mapping	Yes / No
Vu06-SSR293	AACCTTCGAGGATAATGTGATTT	TGACTTATCACTCTGAACCCTGA	Cowpea	Gene mapping	No / No
Vu06-SSR295	GCTATGTGTGCTTCAATCCA	GGTGCATATGGTTAGAAAACG	Cowpea	Gene mapping	Yes / No
Vu06-SSR297	CACATTTTCTAGATGACTTGGTG	GCGGACTTTGTTTGGGAT	Cowpea	Gene mapping	Yes / No
Vu06-SSR298	TGCATGAGCAGCAAAATCAT	TTGGCAATTCCATTAGGAATAA	Cowpea	Gene mapping	Yes / No
Vu06-SSR299	TGCAACGAAAGAGACTTGTGA	AAACTTTTTAATTGATGTTGAAATGAG	Cowpea	Gene mapping	Yes / No
Vu06-SSR301	GACCAGAAGTTGTTGTGC	TTCAAGATGCAACATTGCTT	Cowpea	Gene mapping	Yes / No
Vu06-SSR302	TCAATTTGATTTTTGAAAGCTTATG	GATGAAAGACCCCACGTTA	Cowpea	Gene mapping	Yes / No
Vu06-SSR303	CCACATCTGCTTCCACTGAA	CCATGTTTGTAAGTATTTTGCATGA	Cowpea	Gene mapping	Yes / Yes
Vu06-SSR307	GGTGGATTGGGTTTCCA	GACGTATCCATATTTCATATTTCAT	Cowpea	Gene mapping	No / No
Vu06-SSR309	GTGTAATTAACCTAATCCTAGTCTC	CTCTTTGGGGACAGGAAG	Cowpea	Gene mapping	No / No
Vu06-SSR310	TGCATGCTTCCGTGAAATAA	TTTTGAGAAGCTCGGACAAGA	Cowpea	Gene mapping	Yes / Yes
Vu06-SSR311	TGTCAAGGGGTGTACTTGGA	GCGGGTACGGGTATCATAGT	Cowpea	Gene mapping	Yes / Yes
Vu06-SSR312	ACATGCTGTTTGTTGGGTTT	GGTTCGGGATGACTAACTGG	Cowpea	Gene mapping	Yes / No
Vu06-SSR315	TTTCCAAACACATCCTAAAAATACAA	GGTGGTTTCAACAACATTTCAA	Cowpea	Gene mapping	Yes / No
Vu06-SSR316	TCACAGATTAATCCCAAACCAA	TTTTTGCACCCAAGTCTTTTC	Cowpea	Gene mapping	Yes / No
Vu06-SSR318	CTCCACCTCATTTTCCCAAA	CGGAAAGAGAGGAGACAGCA	Cowpea	Gene mapping	Yes / No
Vu06-SSR319	TTTCAATCAGACCAGCAATTTA	GTTGGTTTGAGCGAAAATGG	Cowpea	Gene mapping	Yes / Yes
Vu06-SSR320	CGGATCCGTTTGAAGAGAAA	ATCTCAAACTCCGCGTGTCT	Cowpea	Gene mapping	Yes / Yes
Vu06-SSR321	TTTGTGCATACATCAAGAACTATTTG	CGAGTCACCATGGACAACCT	Cowpea	Gene mapping	Yes / No
Vu06-SSR322	ACACATGGTTGTGGGTCTTG	AATTGAGAAATAGATGTTGAAAAAGAA	Cowpea	Gene mapping	Yes / Yes
Vu06-SSR323	GGAAAACTGCAGCCTTGTGT	TTCCTCTTTCCGCTTTACCA	Cowpea	Gene mapping	Yes / No
Vu06-SSR324	CCAGCTCACCAACCTGTTTT	AACCCGTCCCATTTTAAGGT	Cowpea	Gene mapping	No / No
Vu06-SSR326	CTAAATCAATCAATTAACCTTGAAAA	ATAGGTATAAGTTCAATGAATACATC	Cowpea	Gene mapping	Yes / Yes
Vu06-SSR329	TGAAGTGGGTAGCTGTGGAA	CCAGTAGATTAGGTTTCAGCATCA	Cowpea	Gene mapping	Yes / Yes
Vu06-SSR330	TGTTCACCGTTTTGTTCCAT	GTGCTTGCATCACAAAACAA	Cowpea	Gene mapping	No / No
Vu06-SSR331	GCTTGTGAGAGTAGTGTAATT	TACTTCAATTTCTAATTGAATCTAAGT	Cowpea	Gene mapping	No / No
Vu06-SSR332	TGAAAATGTTGGAATACATGGAA	CCTTTTAATCTCTTTGTTACTTGAGGA	Cowpea	Gene mapping	Yes / No
Vu06-SSR335	TCAATTTTATTGAAACTTTTGTTCC	TGATAATGCACTTTGTTACTTCATTTT	Cowpea	Gene mapping	No / No
Vu06-SSR337	AGGCTTTTACAACTTTTTACCAAA	TCGATCATGACGCGATCTAC	Cowpea	Gene mapping	No / No
Vu06-SSR338	TCCATCGATGCCTAGTTCAA	CACGCTTTTCTGTAATTGTATTTG	Cowpea	Gene mapping	Yes / No
Vu06-SSR339	TGACGTGCTCCTAAAGATGG	TGCAGAATCATCGGATTTGA	Cowpea	Gene mapping	No / No
Vu06-SSR344	TTTGTGATGATGGCAACAAAT	AATTCATGATTGCCCTCTTTG	Cowpea	Gene mapping	Yes / No
Vu06-SSR346	TGCAAGATGAGACCTTGACG	GGAAGCCACAAATCTCCAAA	Cowpea	Gene mapping	Yes / No
Vu06-SSR350	TGGAAATGTAGAAAATCTGACACAA	ACAAAGATTAACCAACACCAAAA	Cowpea	Gene mapping	Yes / No
Vu06-SSR351	TGGTGGGTTAGTGGGTTGAT	AACGGTTTCAAGTCGGGTTA	Cowpea	Gene mapping	Yes / No
Vu06-SSR353	AAAGAAGGGGAAAATATCAAGC	TGAGGGCTATGAAAATTCCAA	Cowpea	Gene mapping	Yes / No
Vu06-SSR354	AGAAAAGCGAACGAAACTCG	CCATTGCGACTTTAACACGA	Cowpea	Gene mapping	Yes / No
Vu06-SSR355	ACAAGTGTCCTGGGACCTCA	TCCAAAATATTAAAGTTCGAAGGAA	Cowpea	Gene mapping	Yes / No
Vu06-SSR359	TGTGCATGAGTATCCTTACTTACCC	TTCCACTTTAAAACTACAAGAGAACA	Cowpea	Gene mapping	No / No
Vu06-SSR360	CCAATCAAAATTAACATACACTAATGA	AAGCCACTTGCTTTGCTTTA	Cowpea	Gene mapping	No / No
Vu06-SSR363	GTGGTGGCCTCTACTGCTCT	GATCGCATCCCGAAACTCTA	Cowpea	Gene mapping	Yes / No
Vu06-SSR365	CTCGGATTTGGGCTGTTAAA	AACTCCATTTCCACTACCTTCA	Cowpea	Gene mapping	Yes / No
Vu06-SSR366	AAACAGTGTTGTGGACCCAAT	TTGGATGACGAAGGCTACAA	Cowpea	Gene mapping	Yes / No
Vu06-SSR367	AAAGCCCGTAATTCTCAAGC	GGGTGAAAGGACACATGAGAG	Cowpea	Gene mapping	Yes / No
Vu06-SSR371	GCGTGTGTTTTTGGCTTCTC	TGTCTTATTTTTATACTTCACCCTCTC	Cowpea	Gene mapping	Yes / No
Vu06-SSR374	TGCTTCAAGAAAAATAGTTGAGAGAA	CCCTACAAGACCACGGAAAA	Cowpea	Gene mapping	Yes / No
Vu06-SSR379	CATGGTGCAGTGAGCAAAAT	TGTGCACCCTAGTTTTCACCT	Cowpea	Gene mapping	Yes / No
Vu06-SSR383	GGGTGGTGAGGATGTGGTAG	CTCACAGTGCTTGGATTTCG	Cowpea	Gene mapping	Yes / No
Vu06-SSR384	TTTTTATTGTCTCCGAATCTTCA	CTAAGGGCCAGTGGGATTTT	Cowpea	Gene mapping	Yes / No
Vu06-SSR385	TTCGGTTTCAAATTGTCTATGG	CAATACAGTTGTACCAATATCAA	Cowpea	Gene mapping	Yes / No
Vu06-SSR389	GGACTGAGAAAGAGCGGAGA	CCACGTATCCCACAGCTTCT	Cowpea	Gene mapping	Yes / No
Vu06-SSR391	CTGAAACCATGGTGTTGTC	AGTAGAAGTTGGGTAACGTCC	Cowpea	Gene mapping	Yes / No
Vu06-SSR392	GCAATGTTGCATCTTGAAACTC	TCGGATTCACTGATTGCTTG	Cowpea	Gene mapping	Yes / No
Vu06-SSR396	TCACACAAAGGAAAATCAAATG	TTTCCTTTCACATGAGAATGTTT	Cowpea	Gene mapping	Yes / No
Vu06-SSR397	GAGGAAATTATCCAAACACAACAA	TGCCCCATCTTTCTCTCAAC	Cowpea	Gene mapping	Yes / No
Vu06-SSR399	AAAGTTAAATGGCGCCAAAA	TGGTGATAAGACCAAGAGAAAGA	Cowpea	Gene mapping	Yes / No
Vu06-SSR400	CCTCATCCAAACACAAACCA	TTGTTTGCAACTATGGCAATTAT	Cowpea	Gene mapping	Yes / No
Vu06-SSR401	TATCCGTCGGGTATCCGTTA	TTCATTGTGTTGAACGTCATTTT	Cowpea	Gene mapping	Yes / No
Vu06-SSR402	CCAGTTAGTCATCCCGAACC	TGGATAAAAATTGCGTCAAATG	Cowpea	Gene mapping	Yes / No
Vu06-SSR405	GGAGCTGTTGTTGATGGTGA	ACCCTCACAATGCTTCCATC	Cowpea	Gene mapping	Yes / No
Vu06-SSR407	TCCAAGTCAATTTTACACTGAAG	CATTAGCATTTATTTTTTCTGAAATC	Cowpea	Gene mapping	Yes / No
Vu06-SSR408	TCGATGCTTTCACCCTTCTC	TGTCATTAGTACAGAACAAACAAGACT	Cowpea	Gene mapping	Yes / No
Vu06-SSR410	GAACAGCACTGCCAAAAACA	TTTGGGAAAATGAGGTGGAG	Cowpea	Gene mapping	Yes / No
Vu06-SSR411	AACAGGGGTTATACACCAAAAA	CCCGTAACATGTTGTTGTCA	Cowpea	Gene mapping	Yes / No
Vu06-SSR413	TCAACACATCAAATCGCGTAG	TTCATGGCTGTTTGTTTGGA	Cowpea	Gene mapping	Yes / No
Vu06-SSR414	TCCAAACAAACAGCCATGAA	CGAGGATAAATTACCTGTTCTCAAA	Cowpea	Gene mapping	Yes / No
Vu06-SSR421	AAACACCACAAGTCCACCATT	TCATTCATTAACCATGCCAAA	Cowpea	Gene mapping	Yes / No
Vu06-SSR422	TGACTATGATGGCCACAACAA	TGCTGACAACAGTAATGACAATG	Cowpea	Gene mapping	Yes / No
Vu06-SSR424	TGAAATTCTGGCTATTTTCACTTG	TCACCACGAAATCCTCATTG	Cowpea	Gene mapping	Yes / No
Vu06-SSR425	TCCCCATAAGGTCACGTGTT	TGGCGCACTCAAAAGTAGAA	Cowpea	Gene mapping	Yes / No
Vu06-SSR427	TCAGCATTGATTACGCCTCA	CACTGAAATTTGAGGGACCAA	Cowpea	Gene mapping	Yes / No
Vu06-SSR428	GTAACGATAGTTCAACTTAAACTAATT	AGTAGGCAATAAACTTTGTTATAATG	Cowpea	Gene mapping	Yes / No
Vu06-SSR432	AGGATTTTAGCTTGTGCAATTT	TCACTATTTGATTGTTGTTTAGCC	Cowpea	Gene mapping	Yes / No
Vu06-SSR434	TTTATCTCCATTCGCTCAAAA	GACTTTGAACAAGTTCATTATCCA	Cowpea	Gene mapping	Yes / No
Vu06-SSR435	GTGCTGTATGTGATTTGGTTT	AAACCTAAAAAGTGTGCCAGT	Cowpea	Gene mapping	Yes / No
Vu06-SSR436	CGGTAGAAAGTATGACTGGTG	ATTTGCAGTCAAAATGAGAGA	Cowpea	Gene mapping	Yes / No
Vu06-SSR437	GTGATCTGGTAATTTGCATG	GAACGTGACAGGAATCTT	Cowpea	Gene mapping	Yes / No
Vu06-SSR438	GATGACACCTGATAAAGCC	AATAATGCACCAGCACTG	Cowpea	Gene mapping	Yes / No
Vu06-SSR439	GCAACCAACAAATAGCCCTGT	TCAAGCGGACCTGGATTTAG	Cowpea	Gene mapping	Yes / No
Vu06-SSR440	ACCAATCTCAAACGGCAAAG	TCAGATTCAAGGAAGCAGCA	Cowpea	Gene mapping	Yes / No
Vu06-SSR444	AGAAGGAAGCTCCAATGCAA	TTGGCATGTTTGTGGAGGTA	Cowpea	Gene mapping	Yes / No
Vu06-SSR445	CCTTCTTCCTGGTTCTGGTTT	TCCACACAAATCTGGCAAAA	Cowpea	Gene mapping	Yes / No
Vu06-SSR446	TTCCTAGCTTTGCTGCCAAC	CACAAGTTTTACAGCAGAAAGCA	Cowpea	Gene mapping	Yes / No
Vu06-SSR451	CTTGGTTTTGCTGGGTTGTT	GCAGCACAGTTGTGAGAGGA	Cowpea	Gene mapping	Yes / No
Vu06-SSR452	TTGTTCACCTTCAGCCTGTG	ATATGCAGGCTTCCCCAAGT	Cowpea	Gene mapping	Yes / No
Vu06-SSR454	AGATTTGCGAATGGAACCAC	GAGTGGGCGAATGAACGTAG	Cowpea	Gene mapping	Yes / No
Vu06-SSR455	TCATGCGGATAATCAACGAA	TGAGTGTTTCCAGCTGTTGC	Cowpea	Gene mapping	Yes / No
Vu06-SSR456	CTGTGTGAAGTCTTGCTGGTG	CATGGCCTTCCTTTTAGCTG	Cowpea	Gene mapping	Yes / No
Vu06-SSR457	TTCGGCCTTACCAGAGAGAA	TAGGCAATTAGGGCCAAGAA	Cowpea	Gene mapping	Yes / No
Vu06-SSR458	TGAGCATTGCTTTAGGATTGG	CCCTGCAAATAAAGCACACA	Cowpea	Gene mapping	Yes / No
Vu06-SSR463	AAGAAGAATCTCATACCATATGAAAAA	TGGGAGCAAGGATTAAAATTG	Cowpea	Gene mapping	Yes / No
Vu06-SSR464	TCCAATTTAAAATCGATGGTCAG	AAATTAATAATCCTCTAAAAACGTCCT	Cowpea	Gene mapping	Yes / No
Vu06-SSR466	CATGATTTAAGAATTCTGTTATAGTGA	TCAACTTTCATGATTGCAGTACAC	Cowpea	Gene mapping	Yes / No
Vu06-SSR468	ATCACTCCACCCCAATTCAA	GCCTCTCCTGAATTTGTTGC	Cowpea	Gene mapping	Yes / No
Vu06-SSR470	GAAGAATAGTGGGTGGTGCAT	TTAGCTTTGGGTTGGGAATG	Cowpea	Gene mapping	Yes / No
Vu06-SSR471	GAATTTTGGCATTGTGAACAG	GGGAAAGTTAGCTGAATTTTGTT	Cowpea	Gene mapping	Yes / No
Vu06-SSR477	CATAAAAACAACTGTATGAAGAGATGA	GCCAAGTCCTGTAAAGTTGACC	Cowpea	Gene mapping	No / No
Vu06-SSR478	CTCTTGTTTTGGAAGCCACTC	GCAAAACTCCAAAATCCACAA	Cowpea	Gene mapping	Yes / No
Vu06-SSR480	CACGGAATTTGAGGGAAAAA	GCAAAACTCCAAAATCCACAA	Cowpea	Gene mapping	Yes / No
Vu06-SSR482	CGGCCACTGTTTCATCACTA	GATGGAGGCTGCTGATTCTC	Cowpea	Gene mapping	Yes / No
Vu06-SSR483	GATGCTGAGGACCCAGTTGT	AATTCCCCAGTGCTGTTGAC	Cowpea	Gene mapping	Yes / No
Vu06-SSR484	CGGATCCGTTTGAAGAGAAA	ATCTCAAACTCCGCGTGTCT	Cowpea	Gene mapping	Yes / No
VvBr-SSR01	ATGCTTCCTTTCCCCTCATT	TTTAATCCCATCACCTCAGTCA	Zombi pea	Gene mapping	Yes / No
VvBr-SSR02	TCACGGAATAGATATACGCCAAC	TTGCTTTAAATTTGAAAATGATGC	Zombi pea	Gene mapping	Yes / Yes
VvBr-SSR03	CCACCTCCTCCTCACTACCA	ATGCATTGCGAAAAGAGAGG	Zombi pea	Gene mapping	Yes / No
VvBr-SSR04	AGATAAAAATTCCATTTTCAATCAA	TGGGCTCATTAATATAACCTAGCA	Zombi pea	Gene mapping	Yes / No
VvBr-SSR05	CCGAAGGAGATATGGGCTTT	ATCTCAAACTCCGCGTGTCT	Zombi pea	Gene mapping	Yes / No
VvBr-SSR06	TTGTACGAGACCAAGCATTAAGA	CAATGATTTTGTTTGATTGATGG	Zombi pea	Gene mapping	Yes / No
VvBr-SSR07	AGCAAATCATCTTTTGGCATA	GTCCCCGTAACGGAAAACTT	Zombi pea	Gene mapping	Yes / No
VvBr-SSR08	TGTAGTGCCCCATGTTCAAA	TGTTTCTGGACCACCATCAA	Zombi pea	Gene mapping	Yes / No
VvBr-SSR09	GGCCTGACAAGTTGTATATTTCA	TGGCCATACAATCTATTTTTAGGA	Zombi pea	Gene mapping	Yes / No
VvBr-SSR10	TCGGAGTTGTGAAACCGTCT	TTCACCATCCATACCACCAA	Zombi pea	Gene mapping	Yes / No
VvBr-SSR11	AATGAAATCGCACCTCTATCG	TCAGATTATAACTTGGCTGGAACA	Zombi pea	Gene mapping	Yes / No
VvBr-SSR12	TCGTTTAAAATTGTCCCATGC	GTTGTGCAAAGCAGAAAGCA	Zombi pea	Gene mapping	Yes / No
VvBr-SSR13	GGTGGGTAGCTATGGAAATCA	CAGCAGCATATCAGGGCTAA	Zombi pea	Gene mapping	Yes / Yes
VvBr-SSR14	AAGCACAATGAAATATGTTTTGGA	TCCATCAACCAAAGAAAGTTGA	Zombi pea	Gene mapping	Yes / No
VvBr-SSR15	TGTTATCTTTTTGGTAGCTGACATTA	CCTATTAAATGGGATGTCACAAA	Zombi pea	Gene mapping	Yes / No
VvBr-SSR16	TGACAATTTCTTTTCCATGATAGTG	TTGTCATAAAATTGTTCCCTTATTTG	Zombi pea	Gene mapping	No / No
VvBr-SSR17	GGAATAACTTTTAAAAATAAAATCGTG	AAATTGGGTTTTTATTTGTTCG	Zombi pea	Gene mapping	No / No
VvBr-SSR18	CAACCGTCGATTGCTTTAAC	AACGGGCTTTGTGATGAAAC	Zombi pea	Gene mapping	Yes / Yes
VvBr-SSR19	AACGTTGAAAATTAAACATTGAGTC	TTAAATTCTTGAAAAAGCAAAACTT	Zombi pea	Gene mapping	Yes / Yes
VvBr-SSR20	TTAGGGTAACACGGCCAGTAA	CCACTAACATGGTTCTGACCAC	Zombi pea	Gene mapping	Yes / No
VvBr-SSR21	CAAGCTGCTCTTCACCAACA	AAGCCACATTTTATGCAGTTG	Zombi pea	Gene mapping	Yes / No
VvBr-SSR22	TCAAGCTGAATGAACGTCAAG	CGCGACACGTGGATATTTTA	Zombi pea	Gene mapping	Yes / No
VvBr-SSR23	AGCCAAATAGGCTTCGTTCA	GCAGCACAGTTGTGAGAGGA	Zombi pea	Gene mapping	Yes / Yes
VvBr-SSR24	CCGGACTGTGCTTTCTCTTC	TTTGTCAAAGCTCACGGTTG	Zombi pea	Gene mapping	Yes / No
VvBr-SSR25	AACGTTCTTCATTTGTTCATGC	AATCCGAGTCTGCAACATCC	Zombi pea	Gene mapping	Yes / No
VvBr-SSR26	TGTTAATGTGATTGGGTTTTGC	TTCGACTCAACCTGGATTTCT	Zombi pea	Gene mapping	Yes / No
VvBr-SSR27	GAGTTGATTTTGTGGACATTG	GCATACCCGTCTTAACACCT	Zombi pea	Gene mapping	Yes / No
VvBr-SSR28	AACAATACTCATTCGGTTTCA	ACAGTATTACCAATACCAAAACT	Zombi pea	Gene mapping	Yes / Yes
VvBr-SSR29	CGGTTTCAAAATATCTATGGGT	AAAAACAGCATTACCAATACCA	Zombi pea	Gene mapping	Yes / No
VvBr-SSR30	GAACATCTTGCTTCAATGAGGA	CTCAGTGCTCTGTTGCTTGG	Zombi pea	Gene mapping	Yes / No
VvBr-SSR31	CAAAACACAAAATAAAGCCCAAA	TTTGGCGTACACGCTACTTTT	Zombi pea	Gene mapping	Yes / No
VvBr-SSR32	ACGAGAGAGGAAGGACAGCA	TGTCAACACCCAATTTCGTC	Zombi pea	Gene mapping	Yes / No
VvBr-SSR33	GGTCCTCGCAATAACCAAGT	CAGGTGGGGATATGGGTATG	Zombi pea	Gene mapping	Yes / No
VvBr-SSR35	GATCGTCAATTATGTGATGGG	TGCCACCCCTAAGTGGTAT	Zombi pea	Gene mapping	Yes / Yes
VvBr-SSR36	GACGGAAAAATACAAATTGAAC	TTTCCACTTAGCTAACATACACTT	Zombi pea	Gene mapping	Yes / No
VvBr-SSR37	GAGCATTTCAAACCCCCTCT	TGCAGAACTCATTCCAGATG	Zombi pea	Gene mapping	Yes / No
VvBr-SSR38	CGTGAGGAGTAGCAGGAAGC	GTCGACGCTCTTGGTGGTAT	Zombi pea	Gene mapping	Yes / No
VvBr-SSR39	GCAAAAACAATCAACCCACA	GGTGGCAGGTTTAGGTAGCA	Zombi pea	Gene mapping	Yes / No
VvBr-SSR40	CGCCTGAATGGTTCGTTTAT	CAACGAACAACATAAAACATCG	Zombi pea	Gene mapping	Yes / No
VvBr-SSR41	CGTGTTCCTTCTTTTTCGTTC	AACCATGTTTACGTTCGTCTCA	Zombi pea	Gene mapping	Yes / No
VvBr-SSR42	TTTTATGTTCTTCGTTGTTGTTG	AACCATGTTTACGTTCGTCTCA	Zombi pea	Gene mapping	Yes / No
VvBr-SSR45	GCAACACCAGAAGTTCCACA	GCATGTTTCCGACCATAACC	Zombi pea	Gene mapping	Yes / No
VvBr-SSR46	AGGAGAAGCAGTTGCATCAAA	TTGGTGCCACCTAAAAATATCA	Zombi pea	Gene mapping	Yes / No
VvBr-SSR47	TTCTCCAACAACCAACCACA	CCGATGTCCAGTGCATTCTA	Zombi pea	Gene mapping	Yes / No
VvBr-SSR48	GGTAACACCAAGTGTGCCTTC	AGGCTGCAGACGAACAAAAT	Zombi pea	Gene mapping	Yes / Yes
VvBr-SSR49	GGGTCAGTGAAACGAAGGAA	GCTCAACGTAGCCTGAAACC	Zombi pea	Gene mapping	Yes / No
VvBr-SSR50	TGGGCTCTCTAAACAAAATGC	TGGAGGTGATGTGGAATGAA	Zombi pea	Gene mapping	Yes / Yes
VvBr-SSR51	ACCGGATTTACCAAATTACTCA	TTGTAATTGAATGGATTGATGTGAC	Zombi pea	Gene mapping	Yes / No
VvBr-SSR52	TTCAAATGAACACAACATATTTAATGA	CCCATAGAAGATATGAGTGATCTCG	Zombi pea	Gene mapping	Yes / Yes
VvBr-SSR53	TCACCCATGCTTACAGCAAA	TTAAAATCCCCGTTACAGTTTTT	Zombi pea	Gene mapping	Yes / Yes
VvBr-SSR54	GCTGCTTCTAGAAAATTAGAAAATGTG	GGAAAAACATGCATTTTGTGTAT	Zombi pea	Gene mapping	Yes / Yes
VvBr-SSR55	CAAACAAACCCCATCAAAGG	TTGATTCCTCTTGTGCTTCTTG	Zombi pea	Gene mapping	Yes / No
VvBr-SSR56	GCAAAGTGGGATTGACCCTA	CACAGACACAGCCATGTTCC	Zombi pea	Gene mapping	Yes / Yes
VvBr-SSR57	CCTGCAAACCACAAATATCCA	GAAAACGTGGACCAATGGAG	Zombi pea	Gene mapping	Yes / Yes
VvBr-SSR58	CCTCTGGTACCAACTGGACA	TAGGCGACTCATGCATCTTG	Zombi pea	Gene mapping	Yes / No
VvBr-SSR59	ATGAGGGTGGTGATGACGAT	TGTCACTGTCATTGGCTCCT	Zombi pea	Gene mapping	Yes / Yes
VvBr-SSR60	TTGTAATGTAAACCTTGTCCGTTAAT	ATAGTTGAGATCAAACCTAATTCATTT	Zombi pea	Gene mapping	No / No
VvBr-SSR61	TTACCCACAACGGTTAACTCA	ACACGGGATTGCGAATTTT	Zombi pea	Gene mapping	Yes / No
VvBr-SSR62	CGTGTCATGTTGCTGTCA	GGTGGAGTGATTTGATATATAATTT	Zombi pea	Gene mapping	Yes / No
VvBr-SSR63	CGAATATTTAGGTGGAATTATTTGA	TTGATCAATTTAGTTCTCTTTTTCTTT	Zombi pea	Gene mapping	Yes / No
VvBr-SSR64	TGTATGTGTATGAACAAGTGAGTGAG	CAAGCTTGGAGAAGGCAAAA	Zombi pea	Gene mapping	Yes / No
VvBr-SSR65	TGCTTTTCTTTTCACTAGAACTTTCA	TCTTCCTCTTATTCAACTTTCATGATT	Zombi pea	Gene mapping	Yes / No
VvBr-SSR66	CGAATGCATGCTTGAGAGAA	TTTTGAGAAGCTCGGACAAGA	Zombi pea	Gene mapping	Yes / No
VvBr-SSR67	TGAGTGATTTGAATGATGTGATAGA	TCTCTCATAATTCTCTCTGCTAGTGG	Zombi pea	Gene mapping	Yes / No
VvBr-SSR69	TCTCTTCCATTAAAAGGCAACTC	TCAAGATCTAATCGAAAATTGAGAGA	Zombi pea	Gene mapping	Yes / No
VvBr-SSR70	CGCAAGGATACCACAGTCCT	CACATGGAAAGCTGCAAAGA	Zombi pea	Gene mapping	Yes / Yes
VvBr-SSR71	CAAATGCATCCTGGGTTCTT	ATTATGGAGATGCGCAGAGG	Zombi pea	Gene mapping	Yes / No
VvBr-SSR72	AAAATGGGGACCAATGGAAT	CCCTTGTGTTGAAGATGAAAAA	Zombi pea	Gene mapping	Yes / No
VvBr-SSR73	ACCAAAATGTCCTTAATGATAAAAA	AAAAGCAAAGATTTGCAACGA	Zombi pea	Gene mapping	Yes / Yes
VvBr-SSR75	TCCGGAATCGACTATCGAAC	GGATCAGCGAGTAACCTTCG	Zombi pea	Gene mapping	Yes / No
VvBr-SSR76	CATCATAGGTCACACTACAACAACA	TCTTTTGAAAGACGTGTGTGTG	Zombi pea	Gene mapping	Yes / No
VvBr-SSR77	GCAAAGAATGGATAGTTCGCTTA	CCATCAAAAGCTATTATAAAGAATGAA	Zombi pea	Gene mapping	Yes / Yes
VvBr-SSR78	CAAGATTCAACATACAACAATCACA	TGGTGAGAAGCTGAGGAAAAA	Zombi pea	Gene mapping	Yes / No
VvBr-SSR79	GCAAAGAATGGATAGTTCGCTTA	CCATCAAAAGCTATTATAAAGAATGAA	Zombi pea	Gene mapping	Yes / Yes
VvBr-SSR80	TTAGGGTGACACATGGCATT	CGTGACCCACATGACTTTTG	Zombi pea	Gene mapping	Yes / No
VvBr-SSR81	TCTCGAGGATCAAGTCAAACAA	TTAATTGGGTATGGGGATGC	Zombi pea	Gene mapping	Yes / No
VvBr-SSR82	GGAGAAAACACGAGGGTGAA	TCTTGTAGTGAAATCACCTAATTGCT	Zombi pea	Gene mapping	Yes / No
VvBr-SSR83	ATCTCTTTGCCGAGCTTCAC	TGTTATTTGTTTTATGTTTTGAAGC	Zombi pea	Gene mapping	Yes / Yes
VvBr-SSR84	TGCTTCAAAACATAAAACAAATAACA	TCTAAATAATGACCAATTTTAGTGACA	Zombi pea	Gene mapping	Yes / No
VvBr-SSR85	GGGGGAAAGTGAAAGTGGAT	CAGAAAAACCAAAAAGGCATGT	Zombi pea	Gene mapping	Yes / No
VvBr-SSR86	CCTCTTTTGTCTTGAAGGTAAACAC	GGTCAGACATTATTGGATCTGATT	Zombi pea	Gene mapping	Yes / No
VvBr-SSR87	TGATCGAAATCACATAAAGAACAAA	GCTTCTAAAACACACATTTGAGCA	Zombi pea	Gene mapping	Yes / Yes
VvBr-SSR88	TTGCACGATCATCGATTTTT	TTGTACGGGGTCCATAATGC	Zombi pea	Gene mapping	Yes / No
VvBr-SSR89	TGGACCCCGTACAAAATAA	ACGTGTATTTCTTTTAAATATTGG	Zombi pea	Gene mapping	Yes / No
VvBr-SSR90	TGCATTAGGAATCTATACAAAACAAC	CCATGATTCGTGTATATCCATTTC	Zombi pea	Gene mapping	Yes / No
VvBr-SSR91	CCCGTATAAAACAAAAATACAAAATG	GAATTATATGTCACAATGTCTTGCAT	Zombi pea	Gene mapping	Yes / No
VvBr-SSR92	TGACATGTGTATATACGGATCATTG	TGGGGATCCATACACAATACC	Zombi pea	Gene mapping	Yes / No
VvBr-SSR93	ATGGATCCCCAACAAAATGA	TTTTGTGCTGATCTCTACATTATTCT	Zombi pea	Gene mapping	Yes / No
VvBr-SSR94	AGAATAATGTAGAGATCAGCACAAAA	CCAAATTTAGAAAAACGACTATAACA	Zombi pea	Gene mapping	Yes / No
VvBr-SSR95	GTCGTTTTTCTAAATTTGGTTTAAATA	TTTATTCAATAGGTTGCATTATCACTT	Zombi pea	Gene mapping	Yes / No
VvBr-SSR96	CACATGTTGTGATGGGTTATG	TCATTTTGTATTTTTGTTTTGTACG	Zombi pea	Gene mapping	Yes / No
VvBr-SSR97	TGGATTTCGTACAAAACAAAAA	CAATTCAATAAAAACAAAAATGACA	Zombi pea	Gene mapping	Yes / No
VvBr-SSR98	TGTCATTTTTGTTTTTATTGAATTGAG	TTTTGTTCTTCATTTTTGTGCTCT	Zombi pea	Gene mapping	Yes / No
VvBr-SSR99	TGCATTTTGGTGTTCTTGGA	TTCATCAATCACAGCCAACC	Zombi pea	Gene mapping	Yes / Yes
VvBr-SSR100	TTTTGAAATGAAAAGGCAATCA	TGACATACCGTTAACGTGGTTAATA	Zombi pea	Gene mapping	Yes / No
VvBr-SSR101	CATGTCGCACTACCAATGTCA	CAAACACACACACACACACACA	Zombi pea	Gene mapping	Yes / No
VvBr-SSR102	TTTTCCGCCTAAAACACACC	TCCCGAACTGATTCATCTTCT	Zombi pea	Gene mapping	Yes / Yes
VvBr-SSR103	GTCGGTGCTCTTGGTGGTAT	GTATGCAAGGGCGTATGGAC	Zombi pea	Gene mapping	Yes / No
VvBr-SSR104	GGGGCGGAACTTAGACCTAT	ACAAATTTTGGAGGTATCAAATG	Zombi pea	Gene mapping	Yes / No
VvBr-SSR105	TGCCATGGGACAATATGTGA	TCAAAGAGAGACATATGTAGGGATT	Zombi pea	Gene mapping	Yes / No
VvBr-SSR106	GCACAGAGAAAATTGATCAAAGA	CCCAACCCATACTCATAGCAA	Zombi pea	Gene mapping	Yes / No
VvBr-SSR107	AACCAATCACATCATTCATAAACA	CCCACGAAAACATTGGTTCT	Zombi pea	Gene mapping	Yes / No
VvBr-SSR108	GAATTCATTCCAATTTTGAGGA	ACCCGTTGTCATCCCTAATG	Zombi pea	Gene mapping	Yes / No
VvBr-SSR109	TGAAACATTTGGACGTTGGA	ACAGCGTTATGCGTGTCTCA	Zombi pea	Gene mapping	Yes / No
VvBr-SSR110	TCAAATCTGACTTGGGAAAGC	ATCCGGATGGGATGTTACAA	Zombi pea	Gene mapping	Yes / No
VvBr-SSR111	CCCCACGATGTGCTTAGTCT	CCATTTGCCATGGCTTTTAT	Zombi pea	Gene mapping	Yes / Yes
VvBr-SSR112	TGAAGTACAACAACAACAAAGACA	GAGGTCGCATCGAATCAAA	Zombi pea	Gene mapping	Yes / No
VvBr-SSR113	TCGGAACACATGATTGAGTG	TGTGATGACACCGAAAGAC	Zombi pea	Gene mapping	Yes / No
VvBr-SSR114	GGAGAAAACGGAAAAGAGAGG	ATAACCCGCACTGGTTCATC	Zombi pea	Gene mapping	Yes / No
VvBr-SSR115	GAGGTGGAAGTGGATGAATATGA	TTATGGGTTGGAAGGGAACC	Zombi pea	Gene mapping	Yes / No
VvBr-SSR116	GGATAGTTCGCTTAATCTCAC	TCATTTGCTTAGAAAAATAATAGACA	Zombi pea	Gene mapping	Yes / Yes
VvBr-SSR117	TGTGTGTTGGGGTTTGAAGA	ACACACCATATCCCCAAAGG	Zombi pea	Gene mapping	Yes / No
VvBr-SSR118	GGGTGCAAGGAGAAAAACAC	ATTCGACCGGAATGTTACAC	Zombi pea	Gene mapping	Yes / Yes
VvBr-SSR119	CATCATCTGCTCCCGTGTAA	CAAATGATCACGGTGACGAC	Zombi pea	Gene mapping	Yes / No
VvBr-SSR120	TTTTTCGTTTTGGGGTTTTT	CCTTAAATACTGGAGGTAAAGAGAGAA	Zombi pea	Gene mapping	Yes / No
VvBr-SSR121	TTCGCATACATCATTTGAACA	TTTTCGTCACCGTTTCCATT	Zombi pea	Gene mapping	Yes / Yes
VvBr-SSR122	TCTTTCCCGAGCTTCTCAAA	TGTTTTGAAGCATTACATTAGTTTTT	Zombi pea	Gene mapping	Yes / No
VvBr-SSR123	GTCTTAACAGAGAATTCATAAATAGC	GACTGTTCCCTATACATGAGCAGA	Zombi pea	Gene mapping	Yes / Yes
VvBr-SSR124	TTGAGTTTCATGGTTCTGTTGTT	TCGAATAAAATTGAAGGACCAAA	Zombi pea	Gene mapping	Yes / No
VvBr-SSR125	CACGTGGTAGTGGCAGTGAC	AAAAATCGAATATTTAGGTGGAATTA	Zombi pea	Gene mapping	Yes / No
VvBr-SSR126	TCAGTTTAACGGAAAGGACCA	CAACCGGTCATAAACCACTG	Zombi pea	Gene mapping	Yes / No
sVv-TAXI1	TGGTTGAGGCTAATCCAAG	TGTAGCTCCATATGTGTGAGG	Zombi pea	Gene sequencing	NA
sVv-TAXI2	TGGTTAGCCTGTGTGTAGA	GCAGATTCAAGTTATGCCA	Zombi pea	Gene sequencing	NA
sVv-TAXI3	CTTGGCTTGCATTATGTCAC	TGATCAAATCCCTTGTTGC	Zombi pea	Gene sequencing	NA
sVv-TAXI4	CACACAGTGAAGTTGGTGT	ACCACTAGCACCACCTTCT	Zombi pea	Gene sequencing	NA
sVv-TAXI5	CAGCAACACAAGTAGTAGCAG	CTACCCACAATGGCTAGTACA	Zombi pea	Gene sequencing	NA
sTAXIoverlap	GTTCAGAACCAACCAGATTG	TTCTTTGATGATACCATAAGCTG	Zombi pea	Gene sequencing	NA
sNewTAXI1	CAGAATCTTATATGGGACGCT	CATTAGGCCTGGTGAAGTT	Zombi pea	Gene sequencing	NA
sNewTAXI2	AAGCTGCTATGATCCCCT	CTGTAGAGAAGTTATGCCGAC	Zombi pea	Gene sequencing	NA
qVv-TAXI2	CAGGACCCTCTTCAGCCTTG	GCCTTTGTTCCAATGACCACA	Zombi pea	Gene expression analysis	NA
